# Supplementary material for: Outcome reporting bias in randomized-controlled trials investigating antipsychotic drugs
Source: Transl Psychiatry. 2017 Sep 12;7(9):e1232–. doi: 10.1038/tp.2017.203 (PMC5639247; doi:10.1038/tp.2017.203)
Supplement: Supplementary Table 1 [file tp2017203x1.xlsx]

## Sheet: Blad1
Secondary outcome in record	Secondary outcome in publication (phrasing 1)	Secondary outcome in publication (phrasing 2)	Secondary outcome in publication (phrasing 3)
Extrapiramidal symptom(s) related adverse events	By means of movement rating scale BAS	By means of movement rating scale AIMS	By means of movement rating scale ESRS
Metabolic syndrome clinical findings	Weight	BMI	Waist circumference
Injection site complications	Pain at injection site (VAS)	Sewelling at injection site
Metabolic syndrome lab findings	Blood cholesterol (LDL/HDL/triglycerides)	Blood glucose/Hb1Ac
Concomittant use of other medication than antipsychotic(s)	Use of benzodiazepines	Use of anticholinergic drugs
Physical examination	Vital signs	Orthostatic hypotension
ECG findings	Prolonged QT-interval
